# Supplementary material for: DL4-μbeads induce T cell lineage differentiation from stem cells in a stromal cell-free system
Source: Nat Commun. 2021 Aug 18;12:5023. doi: 10.1038/s41467-021-25245-8 (PMC8373879; doi:10.1038/s41467-021-25245-8)
Supplement: Supplementary file 4 — Source Data [file 41467_2021_25245_MOESM4_ESM.xlsx]

## Sheet: Figure 1c
	PB IgG			PB DL4-Fc			100 μm			25 μm			10 μm			6.5 μm
IgG	582	956	1068
DL4				1517	1948	2954
3.3x102							1143	985	789
1x103							918	1479	1312
3x103							3111	2602	2335
8.3x103										1316	2595	2396
2.5x104										5232	7357	6232
7.5x104										11144	19211	13845
3.3x104													799	1149	2377
1x105													3172	2957	1901
3x105													5409	4200	6579
7.4x104																655	1003	878
2.2x105																1923	1508	1305
6.7x105																3989	3497	2980

## Sheet: Figure 1g
	D7							D14
CD7+	40	49.27	42	49.5	38	47.23		57	73.28	64.7	71.4	81.4
CD7+CD34+	10.6	31	35.7	35.1	21.5	38.6		2.09	1.88	1.1	1.88	2.88
CD7+CD5+	4.6	3.34	5.26	5.82	5.21	13.27		43.4	78.8	67.2	78.8	80.8
CD33+CD56-	6.81	3.69	1.12					1.1	1.45	4.91	1.45	1.78
CD56+CD33-	2.38	4.53	4.45					14.9	6.26	7.4	6.26	7.08

## Sheet: Figure 2a
Figure 2a
PB vs DL4-μbeads
1 μg/mL			3 μg/mL			9 μg/mL			DL4-μbeads			1 μg/mL			3 μg/mL			9 μg/mL			DL4-μbeads
15.84	4.71	30.1	39.2	31.2	41	44.9	42	31.1	39.2	52.6	27.3	91	211	69	411	202	301	350	401	299	423	222	311

## Sheet: Figure 2b
Figure 2b
LDA
Cell Dose	PB (3 μg/mL)	PB (9 μg/mL)	DL4-μbeads
100	0.118	0.053	0.059
10	0.125	0.333	0.125
3	0.889	0.778	0.556
1	1	1	1

## Sheet: Figure 3d
Figure 3d
D7
CD7+		76				51.1	61.7	60.1	75.5	77.7	77.7	73.7
CD7+CD34+		56.3				29.7	31.8	41.6	52.6	47.6	54.1	57.8
CD7+CD5+		0				0	0	0.039	0.28	1.16	0.63	0
CD8a-CD4+		0.16							0.28	0.49	0.36	1.93
CD8a+CD4+		0							0	0	0	0.057
CD8a+CD4-		0							0	0	0.09	0
CD3+		0.052							0.18	0.27	0.36	0.17
D14
CD7+		89.1	87.3	93	83.82	87.8	72.33	78.98	72.5	78.1	74.4	41.17	86.64
CD7+CD34+		26.1	16.5	14.4	9.52	2.5	2.13	3.08	12.1	15.1	1.82	6.47	1.54
CD7+CD5+		0	11.7		1.43	0.55	0	11.3	17.8	11.1	13.6	11.1	16.3
CD8a-CD4+		2.2	12	13									14
CD8a+CD4+		0	1.1	0.96									0.17
CD8a+CD4-		0.067	0.2	0.2									0.26
CD3+		0.13	0	0									0.491

## Sheet: Figure 4b
Figure 4b
CD4+CD8+ DP					αβTCR					CD4+CD8+ DP
88	51	86.2	67.2	75.5	74.9	59.9	45.8	63	73	99	280	81

## Sheet: Supp. Fig. 1
Supplementary Figure 1

## Sheet: Supp. Fig. 4b
Supplementary Figure 4b
D7
CD7+		5.46	6.5	3.96	7.3
CD7+CD34+		5.46	6.09	3.74	7.53
CD7+CD5+		0.22	0	0.22	0.19
CD33+CD56-		1.71	2.81	5.06	3.92	6.81
CD56+CD33-		1.87	2.4	1.8	4.67	4.78	2.03
D14
CD7+		5.46	6.5	3.96	7.3
CD7+CD34+		5.46	6.09	3.74	7.53
CD7+CD5+		0.22	0	0.22	0.19
CD33+CD56-		1.71	2.81	5.06	3.92	6.81
CD56+CD33-		1.87	2.4	1.8	4.67	4.78	2.03

## Sheet: Supp. Fig. 8b
Supplementary Figure 8b
D21
CD7+		97.13	95.9	95.9	95.8	96.6	96.8	96.6	97.3	96.8	96.6	84.67	77.6	66.59
CD7+CD34+		2.13										2.67	2.9	1.49
CD7+CD5+		30.5	46.8	47.2	46.4	47.3	45.4	49.8	48.3	44.6	44.1	42.1	43.4	41.8
CD8a-CD4+		21.2	41.4	37.9	41.8	37.5	38.3	37.2	42.7	43.7	45.7	32.6	24.3	30.1
CD8a+CD4+		0.1	0	0	0	0	0	0	0	0	0	1.58	0.9	10.3
CD8a+CD4-		0.23	0	0	0	0	0	0	0	0	0	0.65	0.5	1.81
CD3+		0.37	0.78	0.61	1.28	0.93	0.8	0.57	1	0.93	3.8	0.65	1.67	2.73
D28
CD7+		94.019	93.8	92.8	78.13	74.2	65.3
CD7+CD34+		0.019	0	0
CD7+CD5+		62.5	64.4	57.8	73.4	36.9	51.7
CD8a-CD4+		70.8	68.6	65.4	75.1	62.7	80.3
CD8a+CD4+		11.71	1.18	10.86	1.34	11.5	5.32
CD8a+CD4-		0.21	0.15	0.27	0.89	1.5	4.62
CD3+		2.3	1.81	2.04	8.45	3.51	13.4
D35
CD7+		50.45	69.8	36.721	71.85	37.221	60.35
CD7+CD34+			0.041	0.021	0.15	0.021	0.15
CD7+CD5+		39	42.01	22.4	20.8	64.5	20.5
CD8a-CD4+		19.4	20.4	39.9	40.3	41.8	39.6
CD8a+CD4+		50.8	43.3	36	22.8	39.7	24.4
CD8a+CD4-		6.2	7.11	1.52	1.4	1.52	1.55
CD3+		25.9	14.76	21.8	26.64	31.9	26.88
D42
CD7+		66.7	43.83	23.59	62.03	69.55
CD7+CD34+			0.93	0.99	1.03	2.05
CD7+CD5+			51.8	24	42.9	37
CD8a-CD4+		6	4.84	8.19	9.66	16.4
CD8a+CD4+		51	83	75.5	67.2	84
CD8a+CD4-		12.3	9.02	4.3	3.1	3.54
CD3+		45.8	59.8	63	73	77

## Sheet: Supp. Fig. 8c
Supplementary Figure 8c
D14	11.3	18.5	18
D21	680	710	520
D28	700	825	640
D35	228	490	193
D42	99	280	81
